# Supplementary material for: Bacterial Carbonate Precipitation Using Active Metabolic Pathway to Repair Mortar Cracks
Source: Materials (Basel). 2022 Sep 23;15(19):6616. doi: 10.3390/ma15196616 (PMC9571396; doi:10.3390/ma15196616)
Supplement: Supplementary file 1 [file materials-15-06616-s001.zip]

Archive with 1 entries (1 files):
- materials-1779431-supplementary.pdf
